# Supplementary material for: Integrated Metabolomic and Transcriptomic Analysis Reveal the Production Mechanism of Semicarbazide in Macrobrachium rosenbergii Under Urea Conditions
Source: Foods. 2024 Nov 27;13(23):3817. doi: 10.3390/foods13233817 (PMC11640138; doi:10.3390/foods13233817)
Supplement: Supplementary file 1 [file foods-13-03817-s001.zip]

Archive with 1 entries (1 files):
- foods-3317192-supplementary.xlsx
