# Supplementary material for: Integrated Metabolomic and Transcriptomic Analysis Reveal the Production Mechanism of Semicarbazide in Macrobrachium rosenbergii Under Urea Conditions
Source: Foods. 2024 Nov 27;13(23):3817. doi: 10.3390/foods13233817 (PMC11640138; doi:10.3390/foods13233817)
Supplement: Supplementary file 1 [file foods-13-03817-s001.zip › foods-3317192-supplementary.xlsx]

## Sheet: Table S1
Table S1 Semicarbazide and internal target mass spectrometry conditions
Time/min	Flow rate / mL/min	A/%	B/%
0	0.3	95	5
2	0.3	95	5
7	0.3	60	40
9	0.3	60	40
9.6	0.3	95	5
11	0.3	95	5

## Sheet: Table S2
Table S2 Gradient elution program of liquid chromatography
Analyte	Precursor ion /(m /z)	Product ion/(m/z)	DP / V	CE / V
SEM	209.1	166.1*	24	9
		192.1	24	10
15N2-13C-SEM	212.1	168.1	24	9
Note: * represents quantitative ion

## Sheet: Table S3
Table S3 The DMs between the control and urea groups
ID	Name	VIP	Fold change	p-value	m/z	rt(s)	Significant	Regulate
M118T261_2	Betaine	5.94616	1.20438	0.040901	118.08637	260.5210	yes	up
M759T40	1-hexadecanoyl-2-octadecadienoyl-sn-glycero-3-phosphocholine	5.04913	1.21836	0.000149593	758.56788	40.1530	yes	up
M731T117_1	1,2-dipalmitoleoyl-sn-glycero-3-phosphocholine	1.48707	1.26995	0.0182921	730.53723	117.0445	yes	up
M243T156	Pseudouridine	1.76073	1.29697	0.010819	243.06280	156.3610	yes	up
M736T143_2	Pe(16:1e/14,15-epete)	1.01079	1.33818	0.00276517	736.49397	142.7330	yes	up
M114T299_2	D-proline	6.19914	1.38623	0.0282383	114.05605	298.8085	yes	up
M837T40	Pc 36:6	1.074	1.39131	0.0470821	836.54416	40.2550	yes	up
M116T296	DL-proline	3.42559	1.41261	0.0157473	116.07062	296.3595	yes	up
M733T117	1-oleoyl-2-myristoyl-sn-glycero-3-phosphocholine	5.46838	1.46924	0.00336066	732.55278	116.7210	yes	up
M715T145	2-linoleoyl-1-palmitoyl-sn-glycero-3-phosphoethanolamine	1.22695	1.4757	0.0378686	714.50826	144.5480	yes	up
M743T143	1-stearoyl-2-linoleoyl-sn-glycero-3-phosphoethanolamine	1.13949	1.50993	0.0252662	742.53850	143.0315	yes	up
M815T143_1	Pc 34:3	1.66755	1.59664	5.70167e-05	814.56126	142.7880	yes	up
M757T40	PC(16:0/16:0)	5.79286	1.7112	4.48977e-06	756.55188	39.5645	yes	up
M785T75	Arachidonoylthiophosphorylcholine	10.7491	1.75609	0.000716063	784.58346	75.3740	yes	up
M747T65	1-hexadecyl-2-(9z-octadecenoyl)-sn-glycero-3-phosphocholine	1.58561	1.84903	0.00162115	746.59153	64.5140	yes	up
M618T34_1	1-palmitoyl-2-oleoyl-sn-glycerol	1.17983	1.86117	3.6002e-06	617.51018	33.7525	yes	up
M135T323	L-threonate	1.07264	2.05087	0.000714581	135.02939	322.7280	yes	up
M372T165	Myristoyl-l-carnitine	1.19307	2.05365	0.012576	372.30983	165.3680	yes	up
M464T179	Glycocholic acid	1.69604	2.08026	0.000135832	464.31361	179.4430	yes	up
M160T216_2	Norvaline betaine	2.42919	2.09054	0.030685	160.13300	216.1120	yes	up
M194T360_2	2-despiperidyl-2-(5-carboxypentylamine)repaglinide	1.52063	2.20389	0.0289547	194.11696	359.7885	yes	up
M149T121	D-Lyxose	1.33544	2.21913	0.0261241	149.04450	120.5270	yes	up
M148T276_2	L-methionine	3.73075	2.22023	0.000282665	148.04369	276.4105	yes	up
M213T169	m-Chlorohippuric acid	1.21632	2.272	0.0145266	213.01635	169.3555	yes	up
M157T314_2	N-.alpha.-acetyl-l-ornithine	1.38378	2.31494	0.0117386	157.09664	313.9255	yes	up
M130T128	N-Acetyl-L-alanine	1.38572	2.32965	0.00829585	130.05051	128.2830	yes	up
M597T35_2	Astaxanthin	3.71758	2.52262	0.0386917	597.39052	34.6720	yes	up
M351T37	Prostaglandin i2	2.1647	2.55433	0.00385508	351.22017	36.8555	yes	up
M693T420_1	Adenosine 2'-monophosphate	2.57069	2.62805	0.0449845	693.11998	420.3255	yes	up
M400T161_2	L-palmitoylcarnitine	4.96076	3.11915	0.0166026	400.34216	161.0060	yes	up
M416T187_2	3-hydroxyhexadecanoylcarnitine	1.2996	3.55119	0.0468682	416.33564	186.8250	yes	up
M243T55_1	Lumichrome	1.59304	4.18166	0.00011049	243.08649	54.7335	yes	up
M224T227_1	Dacarbazine	9.06477	6.73749	0.0148564	224.12832	226.6980	yes	up
M145T95	Cyanuric acid	4.52889	0.0197277	0.0247668	145.03628	95.1760	yes	down
M203T265	4-methyl-.alpha.-ethyltryptamine	1.51038	0.0699327	0.013772	203.14985	265.1145	yes	down
M61T85	Urea	7.36097	0.0735364	0.0108044	61.03941	84.9205	yes	down
M178T41	N-acetyltyramine	2.19669	0.124351	0.0281072	178.08672	41.1735	yes	down
M535T208	3-deoxy-d-glycero-d-galacto-2-nonulosonic acid	2.9664	0.189973	0.0446647	535.15310	208.2240	yes	down
M121T212_2	Tyramine	2.62301	0.191824	0.0496455	121.06420	212.3750	yes	down
M218T395	Acetylcitrulline	2.51837	0.212756	0.00707584	218.12433	395.4465	yes	down
M765T103	Pe(16:0e/10-hdohe)	2.89776	0.214617	0.00895419	764.52354	103.4260	yes	down
M313T100	Progesterone	5.01392	0.230746	0.00761818	313.23793	99.8080	yes	down
M283T100	Octadecanoic acid	4.41087	0.292061	0.00560514	283.26368	100.0375	yes	down
M136T145_2	Adenine	7.41357	0.298067	0.0157337	136.06173	144.8270	yes	down
M751T103	1-myristoyl-2-palmitoyl-sn-glycero-3-phosphocholine	2.04503	0.310737	0.0375306	750.54004	103.1190	yes	down
M267T208_1	Inosine	12.146	0.316403	0.0487526	267.07432	208.1055	yes	down
M137T202_2	2'-deoxyinosine	12.4171	0.319338	0.0442101	137.04580	201.9260	yes	down
M188T89	N-acetyl-l-glutamate	1.06826	0.326775	0.0270075	188.04218	88.8270	yes	down
M789T103	Pe(18:2e/7-hdohe)	2.3463	0.3305	0.00948254	788.52342	102.7860	yes	down
M808T103	Pe 42:11	1.60673	0.340408	0.0462709	808.48788	102.9670	yes	down
M136T72	O-phosphotyrosine	3.42014	0.342644	0.0227186	136.06100	71.7565	yes	down
M104T288	Dimethylglycine	1.45289	0.394681	0.00255232	104.06986	287.7805	yes	down
M385T401	S-adenosyl-l-homocysteine	1.27642	0.395182	0.0256587	385.12695	401.3335	yes	down
M246T229	2-methylbutyryl-l-carnitine	5.41378	0.425331	0.0250314	246.17024	229.3455	yes	down
M117T152	2-methyl-3-hydroxybutyric acid	1.60719	0.425844	0.00696162	117.05527	151.6910	yes	down
M211T98	Dihydrojasmonic acid	1.0642	0.453213	0.0173967	211.13312	98.0860	yes	down
M640T472	Hexosyl lpe 18:2	1.14028	0.470778	0.00529249	640.32738	471.9225	yes	down
M763T60	Pe(16:1e/14-hdohe)	2.53598	0.48962	0.0447495	762.50935	59.7115	yes	down
M127T235	Melamine	2.1698	0.568394	0.00734835	127.09737	234.8670	yes	down
M837T178	2-docosahexaenoyl-1-stearoyl-sn-glycero-3-phosphoserine	1.59913	0.595079	0.00788664	836.54079	178.1525	yes	down
M118T351	DL-threonine	3.6483	0.6376	0.0168352	118.05102	350.7410	yes	down
M880T182	Pi 38:7	1.83647	0.666835	0.0044582	879.50503	182.1615	yes	down
M129T386_2	Citraconic acid	7.15305	0.667142	0.0403243	129.01930	386.3385	yes	down
M748T83	1-palmitoyl-2-oleoyl-phosphatidylglycerol	1.12417	0.681785	0.047475	747.51597	82.5890	yes	down
M144T262_2	Stachydrine	5.48452	0.706147	0.00597483	144.10150	261.7295	yes	down
M362T55	C-6 ceramide	1.73232	0.713415	0.00038735	362.32483	54.7770	yes	down
M760T140_2	2-oleoyl-1-palmitoyl-sn-glycero-3-phosphoserine	3.13895	0.717455	0.0217937	760.49426	140.3220	yes	down
M787T139_1	1,2-dioleoyl-sn-glycero-3-phospho-l-serine	1.89215	0.72959	0.0120199	786.50958	139.0440	yes	down
M356T51	Arachidoyl ethanolamide	1.60658	0.758537	0.00554224	356.35143	51.4960	yes	down
M246T56	2,4,6-tri-tert-butylaniline	3.51663	0.779084	0.00330043	246.24251	55.9475	yes	down
M133T433	L-Malic acid	2.05978	0.779325	0.0148648	133.01402	432.7940	yes	down
M302T53	Pro-Trp	4.41106	0.784607	0.00360551	302.30525	52.8650	yes	down
M111T87	Uracil	3.6699	0.789923	0.028738	111.01979	87.1415	yes	down
M288T53	Heptadecasphinganine	4.01768	0.80064	0.0195856	288.28944	52.9280	yes	down
M291T464	Argininosuccinic acid	3.39972	0.805501	0.0470897	291.13017	464.1590	yes	down
M205T34	2,4-di-tert-butylphenol	2.08939	0.818671	0.000199776	205.15925	34.0800	yes	down
M274T54_2	Fenpropidin	9.54547	0.822825	0.0111655	274.27437	54.1130	yes	down

## Sheet: Table S4
Table S4 Overall evaluation of sequencing date in transcriptome
Sample	Raw reads	Clean reads	Q20(%)	Q30(%)	GC(%)
control-1	67552892	66928366	98.94	96.38	51.23
control -2	68878700	68133562	98.9	96.21	49.38
control -3	52089600	51536118	98.8	95.99	50.02
Urea-1	56922460	56359652	98.85	96.17	49.76
Urea -2	60151888	59608362	98.9	96.34	51.08
Urea -3	50920406	50439782	98.83	96.14	49.23

## Sheet: Table S5
Table S5 The DEGs between the control and urea groups.
Gene Id	log2FoldChange	pvalue	padj	Significant	Regulate
TR7583_c0_g1	8.0182	6.8062e-05	0.048737	Yes	up
TR388_c0_g1	7.3762	1.1341e-08	0.00015651	Yes	up
TR8395_c0_g1	7.1886	4.5515e-05	0.0386	Yes	up
TR63282_c0_g1	6.6329	7.3253e-06	0.013238	Yes	up
TR10181_c0_g1	6.3371	1.4366e-08	0.00016776	Yes	up
TR11153_c0_g1	6.3132	2.109e-05	0.023892	Yes	up
TR29430_c0_g1	4.7013	3.1086e-06	0.007193	Yes	up
TR13120_c0_g1	4.6307	5.9148e-05	0.045142	Yes	up
TR15205_c0_g1	4.157	8.4087e-06	0.014343	Yes	up
TR4123_c0_g1	3.7847	5.2701e-10	2.0589e-05	Yes	up
TR15898_c0_g3	3.6017	2.6348e-05	0.028167	Yes	up
TR5695_c0_g1	2.9757	9.6465e-06	0.015415	Yes	up
TR11556_c0_g1	2.6477	4.5259e-06	0.0088085	Yes	up
TR104059_c0_g1	2.4988	2.7836e-05	0.028746	Yes	up
TR13580_c0_g1	2.4804	3.2435e-06	0.007193	Yes	up
TR14720_c0_g1	2.4584	8.3958e-06	0.014343	Yes	up
TR7704_c0_g1	2.3024	1.9872e-05	0.023427	Yes	up
TR16230_c0_g1	2.1495	3.8734e-06	0.0080962	Yes	up
TR348_c1_g3	-1.7035	1.4813e-05	0.0199	Yes	down
TR5673_c0_g1	-2.0368	1.8794e-05	0.022825	Yes	down
TR8233_c0_g1	-2.0385	3.4571e-05	0.033025	Yes	down
TR16415_c0_g1	-2.0444	5.7449e-05	0.044614	Yes	down
TR5008_c0_g1	-2.0516	1.5712e-05	0.020433	Yes	down
TR5734_c0_g1	-2.058	2.311e-06	0.0063764	Yes	down
TR1759_c0_g2	-2.0782	3.2342e-06	0.007193	Yes	down
TR11032_c0_g1	-2.0985	2.0524e-05	0.023427	Yes	down
TR253_c6_g1	-2.1328	3.4595e-05	0.033025	Yes	down
TR368_c0_g1	-2.1615	9.0436e-07	0.0037105	Yes	down
TR7272_c0_g1	-2.1658	2.8082e-06	0.0068759	Yes	down
TR89630_c0_g2	-2.1666	1.5883e-05	0.020433	Yes	down
TR19718_c0_g2	-2.1731	2.3618e-05	0.025794	Yes	down
TR2029_c0_g1	-2.1945	4.9169e-06	0.0093301	Yes	down
TR7646_c0_g1	-2.2045	8.4199e-07	0.0036071	Yes	down
TR17488_c0_g1	-2.209	6.5259e-05	0.0474	Yes	down
TR626_c0_g1	-2.2197	3.0157e-06	0.007193	Yes	down
TR34729_c0_g1	-2.2198	1.4475e-05	0.01962	Yes	down
TR3415_c0_g1	-2.2296	6.1352e-05	0.046107	Yes	down
TR11391_c0_g1	-2.2486	3.9954e-05	0.036319	Yes	down
TR362_c0_g1	-2.2559	4.6864e-05	0.039305	Yes	down
TR4964_c0_g1	-2.2569	1.4331e-06	0.004916	Yes	down
TR20112_c0_g1	-2.2735	4.6036e-05	0.038825	Yes	down
TR16740_c0_g1	-2.2797	3.2984e-05	0.032304	Yes	down
TR11463_c0_g1	-2.2848	6.3068e-05	0.046703	Yes	down
TR6579_c0_g1	-2.2991	9.205e-06	0.015134	Yes	down
TR45070_c0_g1	-2.2991	1.2305e-05	0.018063	Yes	down
TR20047_c0_g1	-2.3086	4.1093e-06	0.0082081	Yes	down
TR8509_c1_g1	-2.3227	5.1241e-07	0.0027781	Yes	down
TR12300_c0_g1	-2.3233	6.6673e-05	0.047968	Yes	down
TR12140_c0_g1	-2.3262	1.4573e-06	0.004916	Yes	down
TR16764_c0_g1	-2.334	2.5184e-05	0.027307	Yes	down
TR11689_c0_g1	-2.334	4.4732e-05	0.038499	Yes	down
TR25640_c0_g2	-2.3564	2.3953e-06	0.0063764	Yes	down
TR24267_c0_g1	-2.3588	1.2796e-05	0.018253	Yes	down
TR3615_c0_g1	-2.3595	1.8628e-06	0.0056557	Yes	down
TR13831_c0_g1	-2.3653	2.2304e-05	0.025022	Yes	down
TR13256_c0_g1	-2.3696	3.5025e-05	0.033025	Yes	down
TR5247_c0_g2	-2.3733	4.3529e-07	0.0024474	Yes	down
TR30874_c0_g1	-2.3832	1.2866e-05	0.018253	Yes	down
TR53730_c0_g1	-2.3945	2.2417e-05	0.025022	Yes	down
TR100617_c0_g1	-2.399	2.024e-05	0.023427	Yes	down
TR15380_c0_g4	-2.4002	4.3246e-05	0.038168	Yes	down
TR31378_c0_g1	-2.4044	6.513e-05	0.0474	Yes	down
TR3194_c0_g1	-2.4074	1.8572e-05	0.022825	Yes	down
TR1028_c1_g1	-2.4189	9.1908e-08	0.00073432	Yes	down
TR13498_c0_g1	-2.4258	1.9207e-05	0.023141	Yes	down
TR4146_c1_g1	-2.4283	1.1283e-06	0.0045076	Yes	down
TR89401_c0_g1	-2.4418	2.7579e-05	0.028676	Yes	down
TR21211_c0_g2	-2.4427	4.2114e-05	0.037387	Yes	down
TR24673_c0_g1	-2.4484	5.0012e-05	0.041038	Yes	down
TR1652_c1_g3	-2.4516	2.6661e-05	0.028303	Yes	down
TR8812_c0_g1	-2.4608	2.2844e-05	0.025234	Yes	down
TR12227_c0_g1	-2.4659	1.5229e-06	0.0049182	Yes	down
TR3370_c0_g3	-2.4856	8.5541e-07	0.0036071	Yes	down
TR6111_c0_g1	-2.4904	6.3932e-05	0.046885	Yes	down
TR17055_c1_g1	-2.4917	5.2773e-05	0.042388	Yes	down
TR5309_c1_g2	-2.4959	1.38e-06	0.004916	Yes	down
TR95112_c0_g2	-2.498	3.8032e-05	0.034991	Yes	down
TR351_c3_g1	-2.4994	1.9526e-05	0.02334	Yes	down
TR3122_c0_g2	-2.4997	6.9547e-07	0.0033683	Yes	down
TR9138_c0_g1	-2.5039	1.7384e-05	0.02181	Yes	down
TR467_c0_g1	-2.5123	4.3154e-08	0.00046793	Yes	down
TR56_c0_g1	-2.5133	7.662e-06	0.013369	Yes	down
TR6087_c0_g1	-2.5143	1.8095e-05	0.022516	Yes	down
TR30683_c0_g1	-2.5273	4.3511e-05	0.03818	Yes	down
TR2142_c0_g1	-2.5304	7.2865e-07	0.0033683	Yes	down
TR8643_c0_g1	-2.531	8.8962e-06	0.015005	Yes	down
TR5693_c0_g1	-2.5409	2.0914e-06	0.0062253	Yes	down
TR9515_c0_g2	-2.5421	9.4415e-06	0.015248	Yes	down
TR1243_c0_g2	-2.548	1.2331e-05	0.018063	Yes	down
TR8552_c0_g1	-2.5484	1.4159e-06	0.004916	Yes	down
TR1995_c0_g2	-2.5513	2.5536e-05	0.027493	Yes	down
TR55_c1_g1	-2.5664	2.5955e-09	5.6148e-05	Yes	down
TR12478_c0_g1	-2.5734	1.7127e-07	0.0011818	Yes	down
TR13930_c0_g1	-2.5771	3.4633e-06	0.0075107	Yes	down
TR130221_c0_g1	-2.5773	2.6361e-06	0.0066697	Yes	down
TR43644_c0_g1	-2.579	9.2714e-06	0.015134	Yes	down
TR30150_c0_g2	-2.5816	1.9992e-05	0.023427	Yes	down
TR15481_c0_g1	-2.591	1.3537e-05	0.018853	Yes	down
TR87543_c0_g1	-2.5922	1.9157e-07	0.0012644	Yes	down
TR53239_c0_g1	-2.5927	3.2304e-05	0.031843	Yes	down
TR9073_c2_g1	-2.5945	5.7897e-05	0.044614	Yes	down
TR1637_c0_g1	-2.6014	5.2606e-05	0.042388	Yes	down
TR7474_c0_g1	-2.6048	1.5551e-06	0.0049182	Yes	down
TR11680_c0_g2	-2.6101	1.2847e-06	0.0047568	Yes	down
TR11220_c0_g1	-2.6197	3.1151e-06	0.007193	Yes	down
TR33069_c0_g4	-2.6223	3.1407e-05	0.031162	Yes	down
TR695_c0_g2	-2.6248	5.0349e-08	0.0004777	Yes	down
TR16673_c0_g1	-2.626	6.6972e-08	0.00059805	Yes	down
TR479_c0_g1	-2.632	2.9589e-09	5.6148e-05	Yes	down
TR8208_c0_g3	-2.6353	1.1413e-05	0.017679	Yes	down
TR3533_c0_g1	-2.6383	2.7464e-06	0.0068348	Yes	down
TR27808_c0_g1	-2.6408	5.5244e-05	0.043908	Yes	down
TR116467_c0_g1	-2.648	4.1281e-05	0.036863	Yes	down
TR34542_c0_g1	-2.6532	1.2107e-05	0.018063	Yes	down
TR40267_c0_g1	-2.6598	4.4025e-05	0.038409	Yes	down
TR2706_c0_g2	-2.6679	3.8594e-06	0.0080962	Yes	down
TR88009_c0_g1	-2.6721	1.564e-05	0.020433	Yes	down
TR583_c0_g2	-2.6726	1.3814e-05	0.019015	Yes	down
TR7682_c0_g1	-2.6728	6.059e-06	0.011082	Yes	down
TR27744_c0_g3	-2.68	3.4344e-05	0.033025	Yes	down
TR69_c0_g1	-2.6806	4.7612e-05	0.039496	Yes	down
TR2414_c0_g1	-2.6835	7.4512e-07	0.0033683	Yes	down
TR8925_c0_g2	-2.6883	2.8362e-05	0.029091	Yes	down
TR13845_c0_g1	-2.6917	5.4252e-10	2.0589e-05	Yes	down
TR124546_c0_g1	-2.6919	4.1277e-05	0.036863	Yes	down
TR42779_c0_g1	-2.6948	2.5549e-06	0.0065737	Yes	down
TR31675_c0_g1	-2.6987	3.1165e-05	0.031126	Yes	down
TR6341_c0_g1	-2.7033	1.6224e-05	0.020697	Yes	down
TR445_c12_g1	-2.7052	1.2383e-06	0.0046994	Yes	down
TR6813_c0_g2	-2.706	2.9671e-05	0.029899	Yes	down
TR18656_c0_g1	-2.7064	9.2654e-06	0.015134	Yes	down
TR560_c0_g1	-2.713	1.5833e-05	0.020433	Yes	down
TR9087_c0_g1	-2.7192	1.0893e-05	0.017048	Yes	down
TR20321_c0_g1	-2.7199	4.0389e-06	0.0081764	Yes	down
TR1731_c0_g1	-2.7538	1.5428e-07	0.0011153	Yes	down
TR3860_c2_g1	-2.7611	1.5372e-06	0.0049182	Yes	down
TR6196_c5_g1	-2.7612	1.721e-05	0.021771	Yes	down
TR17442_c0_g1	-2.7814	1.2436e-05	0.018063	Yes	down
TR13132_c0_g1	-2.7824	2.4362e-06	0.0063764	Yes	down
TR15417_c0_g1	-2.7856	2.017e-05	0.023427	Yes	down
TR10069_c1_g1	-2.7871	3.1274e-06	0.007193	Yes	down
TR9533_c0_g1	-2.7889	4.4327e-05	0.038452	Yes	down
TR17041_c0_g1	-2.7924	5.9921e-05	0.045482	Yes	down
TR412_c0_g1	-2.7933	6.0642e-07	0.0030686	Yes	down
TR27418_c0_g1	-2.7959	9.7511e-10	2.4671e-05	Yes	down
TR32679_c0_g1	-2.8022	2.045e-05	0.023427	Yes	down
TR7972_c0_g2	-2.8185	3.8933e-06	0.0080962	Yes	down
TR4403_c0_g1	-2.8218	1.2493e-05	0.018063	Yes	down
TR4003_c0_g1	-2.822	3.7241e-07	0.0021744	Yes	down
TR4710_c0_g1	-2.8237	7.6608e-06	0.013369	Yes	down
TR5090_c0_g1	-2.8256	4.3899e-06	0.0086547	Yes	down
TR700_c0_g1	-2.8286	3.4165e-07	0.0020786	Yes	down
TR4030_c0_g2	-2.8522	5.0342e-05	0.041087	Yes	down
TR2805_c0_g1	-2.8524	7.3622e-09	0.00011176	Yes	down
TR20293_c0_g2	-2.856	7.544e-07	0.0033683	Yes	down
TR17038_c1_g1	-2.8583	4.8106e-08	0.0004777	Yes	down
TR43847_c0_g1	-2.8588	5.396e-07	0.0028246	Yes	down
TR27552_c0_g2	-2.8818	5.7777e-05	0.044614	Yes	down
TR20217_c0_g1	-2.8942	6.2169e-05	0.046491	Yes	down
TR17591_c0_g1	-2.8982	1.0602e-05	0.016765	Yes	down
TR15904_c0_g1	-2.9032	3.4231e-07	0.0020786	Yes	down
TR135222_c0_g1	-2.9143	4.5142e-05	0.038499	Yes	down
TR18405_c0_g1	-2.9159	5.4707e-05	0.04371	Yes	down
TR61262_c0_g1	-2.9162	5.9208e-06	0.010961	Yes	down
TR5622_c0_g1	-2.9208	1.1605e-06	0.0045172	Yes	down
TR46510_c0_g1	-2.9248	1.3904e-05	0.019015	Yes	down
TR9073_c1_g1	-2.9346	1.8749e-05	0.022825	Yes	down
TR25325_c0_g1	-2.9419	5.2005e-06	0.0097465	Yes	down
TR8888_c0_g3	-2.945	2.8727e-05	0.029268	Yes	down
TR9812_c2_g1	-2.9656	3.3347e-05	0.03245	Yes	down
TR128712_c0_g1	-2.9674	3.5002e-05	0.033025	Yes	down
TR3018_c1_g1	-2.9893	2.294e-05	0.025234	Yes	down
TR44035_c0_g1	-3.0122	5.7519e-05	0.044614	Yes	down
TR10072_c0_g2	-3.0268	5.1429e-05	0.04175	Yes	down
TR17907_c0_g2	-3.0644	5.6334e-05	0.044403	Yes	down
TR4081_c0_g2	-3.0747	2.7066e-05	0.028534	Yes	down
TR35043_c0_g1	-3.0756	3.7465e-05	0.034679	Yes	down
TR84140_c0_g1	-3.101	4.1043e-05	0.036863	Yes	down
TR1019_c3_g1	-3.1108	6.3927e-05	0.046885	Yes	down
TR11433_c0_g1	-3.1204	7.5087e-06	0.013369	Yes	down
TR26452_c1_g1	-3.1319	3.6672e-05	0.034154	Yes	down
TR1836_c0_g1	-3.1752	1.7334e-06	0.0053703	Yes	down
TR12918_c0_g1	-3.2034	6.0946e-05	0.046029	Yes	down
TR11540_c0_g2	-3.2144	4.7528e-05	0.039496	Yes	down
TR85233_c0_g1	-3.2249	1.5361e-05	0.020433	Yes	down
TR27046_c1_g1	-3.3141	8.523e-08	0.0007188	Yes	down
TR194_c11_g1	-3.3889	8.996e-10	2.4671e-05	Yes	down
TR6229_c0_g1	-3.3953	4.7983e-05	0.039588	Yes	down
TR1243_c0_g1	-3.404	6.655e-05	0.047968	Yes	down
TR3662_c0_g1	-3.4338	5.6453e-05	0.044403	Yes	down
TR19793_c0_g2	-3.6003	2.3355e-06	0.0063764	Yes	down
TR15858_c0_g2	-3.6875	2.3102e-06	0.0063764	Yes	down
TR37818_c0_g1	-3.7099	1.1587e-05	0.017767	Yes	down
TR693_c0_g1	-3.7477	6.3869e-15	9.6957e-10	Yes	down
TR26897_c0_g1	-3.8268	2.9741e-05	0.029899	Yes	down
TR19589_c0_g2	-3.8776	3.5361e-05	0.033136	Yes	down
TR6793_c0_g1	-4.1942	5.9176e-05	0.045142	Yes	down
TR7569_c0_g1	-4.2396	2.7576e-05	0.028676	Yes	down
TR3417_c0_g2	-4.6476	3.2694e-06	0.007193	Yes	down
TR1229_c0_g1	-5.5334	6.2642e-05	0.046615	Yes	down
TR3697_c0_g1	-6.1041	1.3373e-08	0.00016776	Yes	down
TR7876_c0_g1	-6.3786	4.0395e-06	0.0081764	Yes	down
TR3956_c0_g1	-6.4372	4.7468e-06	0.0091214	Yes	down
TR121747_c0_g1	-6.6718	1.4665e-07	0.0011131	Yes	down
TR25437_c0_g2	-6.706	1.2998e-05	0.01827	Yes	down
TR18464_c0_g1	-6.9572	2.1854e-06	0.0063764	Yes	down
TR1616_c0_g1	-6.9903	2.4218e-06	0.0063764	Yes	down
TR5494_c0_g1	-7.0756	1.7863e-10	1.3558e-05	Yes	down
TR3509_c0_g1	-7.1477	1.249e-05	0.018063	Yes	down
TR4233_c0_g1	-7.3227	4.5097e-05	0.038499	Yes	down
TR2904_c0_g1	-7.4336	3.8371e-05	0.03509	Yes	down
TR42598_c0_g1	-7.8386	4.4272e-09	7.4675e-05	Yes	down

## Sheet: Tabel S6
Table S6 Primers of RT-qPCR validation
Gene ID	Gene symbol	Primers	Primer sequences (5'-3')
fatty acid synthase	FAS	Forward	TCCTTCTTCAGCGTCTCT
		Reverse	CCATACTTCTTCACTCTCACT
acyl-coenzyme A thioesterase	ACOT	Forward	TCCACTGTCCTGTCTTCAT
		Reverse	CGTCAACCTCACCATTCC
acetyl CoA carboxylase	ACC	Forward	TGGCAGCATTGGAGGTGTA
		Reverse	GATGAGATGATGGCAGCAGAA
mitochondrial enoyl-[acyl-carrier protein] reductase	MECR	Forward	GGCACTGGAGATGTTGTT
		Reverse	CTTCTGTTACCACCACTGT
3-oxoacyl-[acyl-carrier-protein] synthase II	FabF	Forward	GCTGGTATGGTAGTCTTGG
		Reverse	GAGGTGCTGTGTAATGGAA
malonyl-CoA-acyl carrier protein transacylase	FabD	Forward	GCATTGGTGTAGCAGGTT
		Reverse	GTCTTGAATCTGGTCCGTAT
long-chain fatty acid CoA ligase	ACSL	Forward	TGCGGATTACTCAGATGTG
		Reverse	TGTAGATGCGGTCAAGGA
carnitine O-palmitoyltransferase 1	CPT1	Forward	TTCCTTGGTGCTCTAACAG
		Reverse	TGCCTTCTTCATCGTATCC
carnitine O-palmitoyltransferase 2	CPT2	Forward	GTTGGAGACTGTAGCCTTC
		Reverse	ACGGTGTGGTGGATATGA
enoyl-CoA hydratase	echA	Forward	GGCTCTCAATGCTCTATGT
		Reverse	CCTGCTGTGCTGTAATCA
18s [31]	18s	Forward	TATACGCTAGTGGAGCTGGAA
		Reverse	GGGGAGGTAGTGACGAAAAAT
